# Supplementary material for: Unveiling the cellular and molecular mechanisms of diabetic retinopathy with human retinal organoids
Source: Cell Death Dis. 2025 Dec 19;16(1):892. doi: 10.1038/s41419-025-08244-1 (PMC12717054; doi:10.1038/s41419-025-08244-1)
Supplement: Supplementary file 5 — Supplementary Table 3 [file 41419_2025_8244_MOESM5_ESM.xlsx]

## Sheet: List1
GENE	PRIMER SEQUENCE
GAPDH	Forward:	TGCACCACCAACTGCTTAGC
	Reverse:	GGCATGGACTGTGGTCATGAG
BAX	Forward:	TGATGGACGGGTCCGGG
	Reverse:	GCAATCATCCTCTGCAGCTC
BIM	Forward:	TTCTGAGTGTGTGACCGAGAAGG
	Reverse:	TGCCTTCAGGATTACCTTGTG
CRX	Forward:	GTGAGGAGGTGGCTCTGAAG
	Reverse:	CTGCTGTTTCTGCTGCTGTC
DUOX1	Forward:	AGGCACCGGACGAGAGAG
	Reverse:	CAAAATGGAGACCCTGCGGC
DUOX2	Forward:	ATCTGTGTTGGCGTGTTTGC
	Reverse:	TGCAGGTAGGTCACTCCTGA
NRL	Forward:	GGGCTGAGTCCTGAAGAGG
	Reverse:	TTTAGCTCCCGCACAGACAT
OPN1LW	Forward:	GCCTACTTTGCCAAAAGTGC
	Reverse:	GATGAGACCTCCGTTTTGGA
OPN1MW	Forward:	CATCTTTGGTTGGAGCAGGTACT
	Reverse:	TCTCTGCCTTCTGGGTGGAT
OPN1SW	Forward:	ATACCGCAGCGAGTCCTATAC
	Reverse:	GATCCTACCATCACAACCAC
PAX6	Forward:	GCACACACACATTAACACACTTG
	Reverse:	GGTGTGTGAGAGCAATTCTCAG
PUMA	Forward:	ACGACCTCAACGCACAGTACGA
	Reverse:	CCTAATTGGGCTCCATCTCGGG
RAX	Forward:	GGCAAGGTCAACCTACCAGA
	Reverse:	CTTCATGGAGGACACTTCCAG
RHODOPSIN	Forward:	TTTGGAGGGCTTCTTTGCCA
	Reverse:	CCTCGGGGATGTACCTGGAC
SOX2	Forward:	GGGGGAATGGACCTTGTATAG
	Reverse:	GCAAAGCTCCTACCGTACCA
VSX2	Forward:	GGCGACACAGGACAATCTTTA
	Reverse:	TTCCGGCAGCTCCGTTTTC
