# Supplementary material for: Unveiling the cellular and molecular mechanisms of diabetic retinopathy with human retinal organoids
Source: Cell Death Dis. 2025 Dec 19;16(1):892. doi: 10.1038/s41419-025-08244-1 (PMC12717054; doi:10.1038/s41419-025-08244-1)
Supplement: Supplementary file 6 — Supplementary Table 4 [file 41419_2025_8244_MOESM6_ESM.xlsx]

## Sheet: List1
ANTIBODIES
TARGET	MANUFACTURER	CATALOG NUMBER	DILUTION
PRIMARY
C-ARRESTIN	Proteintech	11100-2-ap	1:100
Cleaved Casp3	Cell Signaling Technology	9661	1:100
GFAP	Cell Signaling Technology	12389P	1:200
GSDMD	Proteintech	20770-1-AP	1:100
NEUN	Cell Signaling Technology	24307	1:200
PAX6	Santa Cruz Biotechnology	sc-53108	1:100
RAX	Santa Cruz Biotechnology	sc-271889	1:100
RIP3	Proteintech	17563-1-AP	1:200
RHODOPSIN	Santa Cruz Biotechnology	sc-57432	1:100
S100beta	Abcam	ab11178	1:200
SOD2	Proteintech	24127-1-AP	1:200
S-OPSIN (OPN1SW)	Abcam	ab229786	1:100
SOX2	Santa Cruz Biotechnology	sc-365823	1:200
VIS.ARRESTIN (SAG)	Santa Cruz Biotechnology	sc-166383	1:100
VSX2 (Chx10)	Santa Cruz Biotechnology	sc-365519	1:200
SECONDARY
Anti-rabbit	ThermoFisher	Goat anti-Rabbit IgG (H+L) Alexa594	1:1000
Anti-mouse	ThermoFisher	Goat anti-Mouse IgG (H+L) Alexa488	1:1000
