# Supplementary material for: Unveiling the cellular and molecular mechanisms of diabetic retinopathy with human retinal organoids
Source: Cell Death Dis. 2025 Dec 19;16(1):892. doi: 10.1038/s41419-025-08244-1 (PMC12717054; doi:10.1038/s41419-025-08244-1)
Supplement: Supplementary file 7 — Supplementary Table 5 [file 41419_2025_8244_MOESM7_ESM.xlsx]

## Sheet: List1
Panel	Description	n	Test	F-value	p-value	Post-hoc test
1D	RAX	4	One-way ANOVA	2.35	0.151	none
1D	VSX2	4	One-way ANOVA	1.81	0.22	none
1D	PAX6	4	One-way ANOVA	0.56	0.589	none
1D	SOX2	4	One-way ANOVA	1.7	0.24	none
1D	BAX	4	One-way ANOVA	0.96	0.42	none
1D	BIM	4	One-way ANOVA	1.3	0.32	none
1D	PUMA	4	One-way ANOVA	0.16	0.85	none
1E	RAX	4	One-way ANOVA	1.09	0.38	none
1E	VSX2	4	One-way ANOVA	0.57	0.58	none
1E	CRX	4	One-way ANOVA	2.92	0.11	none
1E	NRL	4	One-way ANOVA	0.28	0.76	none
1E	BAX	4	One-way ANOVA	0.3	0.75	none
1E	BIM	4	One-way ANOVA	0.1	0.9	none
1E	PUMA	4	One-way ANOVA	0.27	0.77	none
2B	OPN1SW	4	One-way ANOVA	60.6	6e-06	Tukey HSD
2B	OPN1MW	4	One-way ANOVA	85.8	1.4e-06	Tukey HSD
2B	OPN1LW	4	One-way ANOVA	9.9	0.005	Tukey HSD
2B	RHODOPSIN	4	One-way ANOVA	57.7	7.4e-06	Tukey HSD
2B	CRX	4	One-way ANOVA	0.38	0.7	none
2E	CellROX intensity	3-6	One-way ANOVA	38.32	8.79e-08	Games-Howell
3A	BAX expression	4	One-way ANOVA	0.47	0.64	none
3A	PUMA expression	4	One-way ANOVA	0.06	0.94	none
3D	% of cleaved Casp3 positive cells	11	One-way ANOVA	7.48	0.00231	Tukey HSD
S1B	BAX	3	One-way ANOVA	1.206	0.36	none
S1B	BIM	3	One-way ANOVA	4.656	0.06	none
S1B	PUMA	3	One-way ANOVA	0.209	0.82	none
S1C	BAX	3	One-way ANOVA	4.76	0.058	none
S1C	BIM	3	One-way ANOVA	2.435	0.168	none
S1C	PUMA	3	One-way ANOVA	1.8	0.244	none
S5A	DUOX1	3	One-way ANOVA	0.91	0.45	none
S5A	DUOX2	3	One-way ANOVA	11.81	0.008	Tukey HSD
